# Supplementary material for: The GRAS gene family and its roles in seed development in litchi (Litchi chinensis Sonn)
Source: BMC Plant Biol. 2021 Sep 17;21:423. doi: 10.1186/s12870-021-03193-1 (PMC8447652; doi:10.1186/s12870-021-03193-1)
Supplement: Supplementary file 1 — Additional file 1: Table S1. GRAS proteins of litchi, Arabidopsis, and rice. Table S2. Information of LcGRAS genes. Table S3. Syntenic gene pairs among litchi, Arabidopsis and rice. Table S4. Information of miRNA targets in litchi GRAS gene family. Table S5. Gene expression profile of 48 LcGRAS members among four seed development stages (Normalized as FPKM). Table S6. Information of differentially experssed LcGRAS genes. Table S7. Specific primers of 48 LcGRAS genes used for qPCR in this study. [file 12870_2021_3193_MOESM1_ESM.xlsx]

## Sheet: Table S1
Table S1 GRAS proteins of litchi, Arabidopsis, and rice
Gene ID	Gene name	Protein length (aa)		Gene ID	Gene name	Protein length (aa)		Gene ID	Gene name	Protein length (aa)
LITCHI014380.m1	LcGRAS1	599		AT1G21450.1	AtSCL1	593		LOC_Os01g45860.1	OsGRAS1	496
LITCHI015945.m1	LcGRAS2	439		AT1G14920.1	AtGAI	533		LOC_Os01g62460.1	OsGRAS2	821
LITCHI016687.m1	LcGRAS3	524		AT1G50420.1	AtSCL3	482		LOC_Os01g65900.1	OsGRAS3	554
LITCHI013336.m1	LcGRAS4	632		AT5G66770.1	AtSCL4	584		LOC_Os01g67650.1	OsGRAS4	533
LITCHI013487.m1	LcGRAS5	453		AT1G50600.1	AtSCL5	597		LOC_Os01g67670.1	OsGRAS5	276
LITCHI013790.m1	LcGRAS6	506		AT4G00150.1	AtSCL6	558		LOC_Os01g71970.1	OsGRAS6	443
LITCHI025477.m1	LcGRAS7	520		AT3G50650.1	AtSCL7	542		LOC_Os02g10360.1	OsGRAS7	424
LITCHI025493.m1	LcGRAS8	759		AT5G52510.1	AtSCL8	640		LOC_Os02g21685.1	OsGRAS8	148
LITCHI025494.m1	LcGRAS9	728		AT2G37650.1	AtSCL9	718		LOC_Os02g44360.1	OsGRAS9	710
LITCHI026008.m1	LcGRAS10	523		AT2G01570.1	AtRGA	587		LOC_Os02g44370.1	OsGRAS10	716
LITCHI026563.m1	LcGRAS11	438		AT5G59450.1	AtSCL11	610		LOC_Os02g45760.1	OsGRAS11	619
LITCHI026564.m1	LcGRAS12	607		AT4G17230.1	AtSCL13	529		LOC_Os03g09280.1	OsGRAS12	536
LITCHI027680.m1	LcGRAS13	747		AT1G07530.1	AtSCL14	769		LOC_Os03g15680.1	OsGRAS13	576
LITCHI030233.m1	LcGRAS14	569		AT4G36710.1	AtSCL15	486		LOC_Os03g29480.1	OsGRAS14	524
LITCHI008177.m1	LcGRAS15	576			AtSCL16	pseudogene		LOC_Os03g31880.1	OsGRAS15	604
LITCHI009406.m1	LcGRAS16	630		AT1G66350.1	AtRGL1	511		LOC_Os03g37900.1	OsGRAS16	138
LITCHI009734.m1	LcGRAS17	549		AT1G55580.1	AtLAS	445		LOC_Os03g40080.1	OsGRAS17	778
LITCHI011231.m1	LcGRAS18	423		AT3G03450.1	AtRGL2	547		LOC_Os03g48450.1	OsGRAS18	732
LITCHI011232.m1	LcGRAS19	490		AT3G54220.1	AtSCR	653		LOC_Os03g49990.1	OsGRAS19	626
LITCHI011340.m1	LcGRAS20	587		AT4G37650.1	AtSHR	531		LOC_Os03g51330.1	OsGRAS20	579
LITCHI011609.m1	LcGRAS21	459		AT2G04890.1	AtSCL21	413		LOC_Os04g35250.1	OsGRAS21	505
LITCHI029754.m1	LcGRAS22	585		AT3G60630.1	AtSCL22	623		LOC_Os04g37440.1	OsGRAS22	153
LITCHI022578.m1	LcGRAS23	518		AT5G41920.1	AtSCL23	405		LOC_Os04g46860.1	OsGRAS23	712
LITCHI022801.m5	LcGRAS24	676		AT5G48150.1	AtPAT1	490		LOC_Os04g49110.1	OsGRAS24	620
LITCHI022960.m1	LcGRAS25	659		AT5G17490.1	AtRGL3	523		LOC_Os04g50060.1	OsGRAS25	637
LITCHI006642.m2	LcGRAS26	603		AT4G08250.1	AtSCL26	483		LOC_Os05g31380.1	OsGRAS26	552
LITCHI006672.m1	LcGRAS27	623		AT2G45160.1	AtSCL27	640		LOC_Os05g31420.1	OsGRAS27	561
LITCHI007025.m1	LcGRAS28	455		AT1G63100.1	AtSCL28	633		LOC_Os05g40710.1	OsGRAS28	494
LITCHI007066.m1	LcGRAS29	493		AT3G13840.1	AtSCL29	510		LOC_Os05g42130.1	OsGRAS29	426
LITCHI007611.m1	LcGRAS30	497		AT3G46600.1	AtSCL30	583		LOC_Os05g49930.1	OsGRAS30	501
LITCHI020786.m1	LcGRAS31	660		AT1G07520.1	AtSCL31	695		LOC_Os06g01620.1	OsGRAS31	481
LITCHI021190.m1	LcGRAS32	442		AT3G49950.1	AtSCL32	410		LOC_Os06g03710.1	OsGRAS32	618
LITCHI0249291.m1	LcGRAS33	767		AT2G29060.1	AtSCL33	694		LOC_Os06g10900.1	OsGRAS33	224
LITCHI0249292.m1	LcGRAS34	803						LOC_Os06g40780.1	OsGRAS34	667
LITCHI0249301.m1	LcGRAS35	662						LOC_Os07g16330.1	OsGRAS35	265
LITCHI0249302.m1	LcGRAS36	661						LOC_Os07g36170.1	OsGRAS36	572
LITCHI0249303.m1	LcGRAS37	635						LOC_Os07g38030.1	OsGRAS37	458
LITCHI024932.m1	LcGRAS38	709						LOC_Os07g39470.1	OsGRAS38	545
LITCHI025174.m1	LcGRAS39	518						LOC_Os07g39820.1	OsGRAS39	603
LITCHI004487.m3	LcGRAS40	484						LOC_Os07g40020.1	OsGRAS40	474
LITCHI005812.m1	LcGRAS41	561						LOC_Os10g22430.1	OsGRAS41	542
LITCHI018130.m1	LcGRAS42	520						LOC_Os10g40390.1	OsGRAS42	684
LITCHI018131.m1	LcGRAS43	541						LOC_Os11g03110.1	OsGRAS43	652
LITCHI018389.m1	LcGRAS44	752						LOC_Os11g04400.1	OsGRAS44	550
LITCHI018392.m1	LcGRAS45	752						LOC_Os11g04570.1	OsGRAS45	855
LITCHI019205.m1	LcGRAS46	431						LOC_Os11g04590.1	OsGRAS46	461
LITCHI019380.m1	LcGRAS47	422						LOC_Os11g06180.1	OsGRAS47	473
LITCHI019662.m1	LcGRAS48	752						LOC_Os11g11600.1	OsGRAS48	346
								LOC_Os11g31100.1	OsGRAS49	773
								LOC_Os11g47870.1	OsGRAS50	693
								LOC_Os11g47890.1	OsGRAS51	639
								LOC_Os11g47900.1	OsGRAS52	643
								LOC_Os11g47910.1	OsGRAS53	596
								LOC_Os11g47920.1	OsGRAS54	594
								LOC_Os12g02870.1	OsGRAS55	661
								LOC_Os12g04200.1	OsGRAS56	586
								LOC_Os12g04370.1	OsGRAS57	978
								LOC_Os12g04380.1	OsGRAS58	465
								LOC_Os12g06540.1	OsGRAS59	463
								LOC_Os12g38490.1	OsGRAS60	739

## Sheet: Table S2
Table S2 Information of LcGRAS genes
Gene Name	Gene ID	Chromsome	ORF Length (bp)	Protein properties
				length (aa)	pI	MW (Da)
LcGRAS1	LITCHI014380.m1	1	1800	599	5.07	67482.8
LcGRAS2	LITCHI015945.m1	1	1320	439	5.43	49378.8
LcGRAS3	LITCHI016687.m1	1	1575	524	5.63	57353.2
LcGRAS4	LITCHI013336.m1	2	1899	632	5.74	63660.1
LcGRAS5	LITCHI013487.m1	2	1362	453	6.08	50948.6
LcGRAS6	LITCHI013790.m1	2	1521	506	5.19	56845.7
LcGRAS7	LITCHI025477.m1	3	1563	520	8.67	58248.3
LcGRAS8	LITCHI025493.m1	3	2280	759	5.34	82584.1
LcGRAS9	LITCHI025494.m1	3	2187	728	5.77	79894
LcGRAS10	LITCHI026008.m1	3	1572	523	5.86	58671.7
LcGRAS11	LITCHI026563.m1	3	1317	438	6.4	49748.6
LcGRAS12	LITCHI026564.m1	3	1824	607	5.75	69219.8
LcGRAS13	LITCHI027680.m1	3	2244	747	5.38	83813.7
LcGRAS14	LITCHI030233.m1	4	1710	569	5.86	63312.5
LcGRAS15	LITCHI008177.m1	7	1731	576	5.04	62776.8
LcGRAS16	LITCHI009406.m1	7	1893	630	6.08	69010.6
LcGRAS17	LITCHI009734.m1	7	1650	549	5.19	62005.1
LcGRAS18	LITCHI011231.m1	8	1272	423	5.49	47244.9
LcGRAS19	LITCHI011232.m1	8	1473	490	5.28	54072.9
LcGRAS20	LITCHI011340.m1	8	1764	587	4.89	66115.7
LcGRAS21	LITCHI011609.m1	8	1380	459	6.27	52717.1
LcGRAS22	LITCHI029754.m1	9	1758	585	5.78	65336.7
LcGRAS23	LITCHI022578.m1	10	1557	518	6.52	57771.3
LcGRAS24	LITCHI022801.m5	10	2031	676	5.91	75084.7
LcGRAS25	LITCHI022960.m1	10	1980	659	5.65	73105.1
LcGRAS26	LITCHI006642.m2	11	1812	603	4.98	66618.9
LcGRAS27	LITCHI006672.m1	11	1872	623	6.65	69264.8
LcGRAS28	LITCHI007025.m1	11	1368	455	5.62	51124.6
LcGRAS29	LITCHI007066.m1	11	1482	493	5.23	55692.2
LcGRAS30	LITCHI007611.m1	11	1494	497	4.62	56464.5
LcGRAS31	LITCHI020786.m1	12	1983	660	5.56	72839
LcGRAS32	LITCHI021190.m1	12	1329	442	5.23	48804.7
LcGRAS33	LITCHI0249291.m1	13	2304	767	5.43	87020.9
LcGRAS34	LITCHI0249292.m1	13	2412	803	5.07	89886.7
LcGRAS35	LITCHI0249301.m1	13	1989	662	7.12	76920.1
LcGRAS36	LITCHI0249302.m1	13	1986	661	5.62	74762.1
LcGRAS37	LITCHI0249303.m1	13	1908	635	6.06	71858.2
LcGRAS38	LITCHI024932.m1	13	2130	709	6.24	80082.2
LcGRAS39	LITCHI025174.m1	13	1557	518	5.21	58549.1
LcGRAS40	LITCHI004487.m3	14	1455	484	4.98	59843
LcGRAS41	LITCHI005812.m1	14	1686	561	5.17	62152.5
LcGRAS42	LITCHI018130.m1	15	1563	520	4.9	58498.3
LcGRAS43	LITCHI018131.m1	15	1626	541	5	62662.3
LcGRAS44	LITCHI018389.m1	15	2259	752	5.5	84748.4
LcGRAS45	LITCHI018392.m1	15	2259	752	5.5	84794.5
LcGRAS46	LITCHI019205.m1	15	1296	431	5.47	47369.9
LcGRAS47	LITCHI019380.m1	15	1269	422	6.51	47839.9
LcGRAS48	LITCHI019662.m1	15	2259	752	5.8	82499.7

## Sheet: Table S3
Table S3 Syntenic gene pairs among litchi, Arabidopsis and rice
AT1G55580.1	LITCHI013487.m1
AT2G45160.1	LITCHI025493.m1
AT3G60630.1	LITCHI025493.m1
AT5G59450.1	LITCHI027680.m1
AT1G66350.1	LITCHI008177.m1
AT5G52510.1	LITCHI009406.m1
AT1G21450.1	LITCHI011340.m1
AT1G63100.2	LITCHI022960.m1
AT4G36710.1	LITCHI006672.m1
AT3G49950.1	LITCHI007025.m1
AT5G67411.1	LITCHI007025.m1
AT4G37650.1	LITCHI007066.m1
AT1G07520.3	LITCHI0249291.m1
AT2G29060.1	LITCHI0249291.m1
AT2G37650.1	LITCHI0249291.m1
AT3G46600.1	LITCHI0249291.m1
AT5G59450.1	LITCHI0249291.m1
AT1G14920.1	LITCHI005812.m1
AT2G01570.1	LITCHI005812.m1
AT1G07520.3	LITCHI018389.m1
AT2G37650.1	LITCHI018389.m1
AT2G29060.1	LITCHI018389.m1
LOC_Os07g39470.1	LITCHI013790.m1
LOC_Os03g29480.1	LITCHI030233.m1
LOC_Os01g67650.1	LITCHI022578.m1
LOC_Os07g40020.1	LITCHI007025.m1
LOC_Os07g39820.1	LITCHI007066.m1
LOC_Os01g62460.1	LITCHI0249291.m1
LOC_Os01g62460.1	LITCHI018389.m1
LOC_Os11g47890.1	LITCHI018389.m1
LOC_Os12g38490.1	LITCHI018389.m1
LOC_Os11g03110.1	LITCHI019662.m1
LOC_Os12g02870.1	LITCHI019662.m1
LOC_Os05g40710.1	LITCHI019662.m1

## Sheet: Table S4
Table S4 Information of miRNA targets in litchi GRAS gene family
Family	Name	Target	Target Site	Slice Site	Target Site Alignment	Mixed Sample					Flower					Abscission Zone					Fruitlet
						Penalty Score	Catogory	Count	Total Count	RPTM	Penalty Score	Catogory	Count	Total Count	RPTM	Penalty Score	Catogory	Count	Total Count	RPTM	Penalty Score	Catogory	Count	Total Count	RPTM
miR156	miR156i	LcGRAS22	1613-1634	1623	5' GUGCUCUCUAUCUUGGCUGGAA 3'	9	3	2	19730039							9	4	1	21143654	0.472955	9	4	1	23067389	0.433512
	miR156g	LcGRAS22	1613-1635	1624	5' GUGCUCUCUAUCUUGGCUGGAAG 3'	11	3	2	19730039	1.01368
miR160	miR160c	LcGRAS27	433-460	451	5' UGGGAUUCCAUCAUGAGGGAGCUGGGCU 3'						11	3	2	23066895	0.867043
miR171	miR171a	LcGRAS27	812-833	824	5' AGGGAUAUUGGCGCGGCUCAA 3'	1	3	6	19730039	3.04105	1	2	157	23066895	68.0629	1	0	294	21143654	139.049	1	2	294	23067389	127.453
	miR171b/d/e/i/h	LcGRAS24	999-1019	1010	5' GAUAUUGGCGCGGCUCAAUCA 3'	1	0	309	19730039	156.614	1	2	78	23066895	33.8147	1	2	14	21143654	6.62137	1	2	90	23067389	39.0161
	miR171b/d/e/i/h	LcGRAS27	816-836	827	5' GAUAUUGGCGCGGCUCAAUCA 3'	1	2	211	19730039	106.944	1	0	452	23066895	195.952	1	2	180	21143654	85.1319	1	0	400	23067389	173.405
	miR171b/d/e/i/h	LcGRAS8	1260-1280	1271	5' GAUAUUGGCGCGGCUCAAUCA 3'	1	2	22	19730039	11.1505	1	2	8	23066895	3.46817	1	4	1	21143654	0.472955	1	2	4	23067389	1.73405
	miR171b/d/e/i/h	LcGRAS9	1170-1190	1181	5' GAUAUUGGCGCGGCUCAAUCA 3'	1	2	9	19730039	4.56157	1	2	7	23066895	3.03465						1	2	5	23067389	2.16756
	miR171c	LcGRAS24	996-1016	1007	5' AGGGAUAUUGGCGCGGCUCAA 3'	0	2	180	19730039	91.2314	0	0	108	23066895	46.8203	0	0	116	21143654	54.8628
	miR171c	LcGRAS8	1257-1277	1268	5' AGGGAUAUUGGCGCGGCUCAA 3'						0	0	13	23066895	5.63578						0	0	11	23067389	4.76864
	miR171c	LcGRAS9	1167-1187	1178	5' AGGGAUAUUGGCGCGGCUCAA 3'						0	0	15	23066895	6.50283						0	0	15	23067389	6.50269
	miR171f	LcGRAS8	1257-1277	1268	5' AGGGAUAUUGGCGCGGCUCAA 3'	2.5	0	164	19730039	83.122						2.5	0	8	21143654	3.78364
	miR171f	LcGRAS9	1167-1187	1178	5' AGGGAUAUUGGCGCGGCUCAA 3'	2.5	0	168	19730039	85.1494						2.5	0	8	21143654	3.78364
	miR171f	LcGRAS24	996-1016	1007	5' AGGGAUAUUGGCGCGGCUCAA 3'																2.5	0	201	23067389	87.136
	miR171g	LcGRAS27	813-832	823	5' GA-UGAUAUUGGCGCGGCUCA 3'						6	4	1	23066895	0.433522						6	3	2	23067389	0.867025
miR2275	miR2275g	LcGRAS20	1686-1707	1698	5' CAAGAUGAGGGAGGAAAUGGAU 3'						10.5	4	1	23066895	0.433522	10.5	4	1	21143654	0.472955
	miR2275h	LcGRAS34	833-855	846	5' AGAGAGGGUUGGAGGAAGCUAGC 3'											7	4	1	21143654	0.472955
miR319	miR319f	LcGRAS2	699-719	709	5' GGGUGUUCCCUUUGAGUUCAA 3'						5.5	4	1	23066895	0.433522	5.5	2	2	21143654	0.94591
miR396	miR396a	LcGRAS44	685-708	699	5' CAGUUCAGGAAGGGGGUUGAGGAG 3'											11	2	3	21143654	1.41887
	miR396a	LcGRAS45	685-708	699	5' CAGUUCAGGAAGGGGGUUGAGGAG 3'																11	4	1	23067389	0.433512
miRN19	miRN19	LcGRAS46	638-659	650	5' UCGGUUCGUCGUCAGAGCUACU 3'	9	4	1	19730039	0.506841											9	4	1	23067389	0.433512
miRN29	miRN29	LcGRAS37	1267-1290	1280	5' AAAGGCUAUUGUGAGAGAUUCAAG 3'	8	4	1	19730039	0.506841

## Sheet: Table S5
Table S5 Gene expression profile of 48 LcGRAS members among four seed development stages (Normalized as FPKM)
Gene ID	Gene name	N1_1	N1_2	N2_1	N2_2	N3_1	N3_2	N4_1	N4_2	Y1_1	Y1_2	Y2_1	Y2_2	Y3_1	Y3_2	Y4_1	Y4_2
LITCHI014380.m1	LcGRAS1	2.3044	1.82032	0.585236	0.651706	0.159085	0.384573	0.022886	0.205153	0.484707	0.715311	0.437298	0.48903	0.120531	0.392989	0.040856	0.045974
LITCHI015945.m1	LcGRAS2	0.510959	0.670707	0.876962	0.832733	0.508113	0.129807	0.021595	0.084166	1.39131	1.50978	0.258432	0.593069	0.233697	0.233315	0.194378	0.063553
LITCHI016687.m1	LcGRAS3	29.5341	28.4115	28.669	33.458	36.1428	30.2437	29.822	37.9196	17.5355	13.7609	15.8903	27.8901	28.1269	38.2516	32.2458	35.4812
LITCHI013336.m1	LcGRAS4	9.66846	5.8831	3.60131	3.46887	119.884	148.132	6.56131	5.66834	23.0712	20.9419	10.1814	129.336	4.94236	5.22757	8.26007	6.24267
LITCHI013487.m1	LcGRAS5	2.36757	2.49814	0.536171	0.73199	0.794157	0.534165	0.52127	0.577445	1.96086	1.09131	0.376668	0.397423	0.279163	0.039011	0.094081	0.069125
LITCHI013790.m1	LcGRAS6	14.455	14.2641	11.1939	10.0233	16.4133	21.452	10.6714	9.70858	36.2843	36.2564	51.0359	48.1093	13.6052	14.5284	12.4216	14.3472
LITCHI025477.m1	LcGRAS7	9.15494	9.89494	8.37017	8.3248	7.71644	5.529	6.96609	7.18049	8.84504	9.19675	4.25467	4.11233	5.78357	5.96782	5.47893	5.44925
LITCHI025493.m1	LcGRAS8	17.8823	16.5041	13.5339	15.867	11.4309	7.33965	11.5464	10.6083	21.2865	20.1661	10.937	7.6044	10.3413	9.97849	8.9235	8.86411
LITCHI025494.m1	LcGRAS9	28.9198	26.6846	22.9494	20.2706	19.9889	13.0599	17.5413	20.7319	42.2165	40.5923	15.7833	17.0171	26.2751	21.2541	18.8597	19.3853
LITCHI026008.m1	LcGRAS10	0	0	0	0	0	0	0	0	0	0	0	0	0	0	0	0
LITCHI026563.m1	LcGRAS11	0	0	0	0	0	0	0	0	0	0	0	0	0.033661	0	0	0
LITCHI026564.m1	LcGRAS12	0	0	0	0	0	0	0	0	0	0	0	0	0	0	0	0
LITCHI027680.m1	LcGRAS13	5.70859	4.98114	6.41572	5.73082	4.17346	4.57149	7.68698	5.81366	8.49943	8.28379	7.17448	6.01422	9.02775	7.88506	8.9157	9.85859
LITCHI030233.m1	LcGRAS14	0.397941	0.31829	0.218395	0.166339	0.196283	0.151325	0.195937	0.257161	0.27228	0.292985	0.103544	0.16307	0.039735	0.107584	0.021084	0
LITCHI008177.m1	LcGRAS15	61.9851	51.0319	33.8795	35.1184	13.1245	10.3429	15.1823	14.3359	99.9826	90.5967	48.4367	44.193	31.9813	36.7209	27.4685	31.0828
LITCHI009406.m1	LcGRAS16	43.0083	42.7876	44.9869	47.8589	96.927	69.5635	95.6789	89.2444	60.6208	54.2866	45.4691	59.417	63.5739	77.5987	86.9061	68.5165
LITCHI009734.m1	LcGRAS17	0.027035	0.024941	0.045518	0	0	0.021013	0	0	0	0.02237	0	0	0.023168	0	0.048663	0.065381
LITCHI011231.m1	LcGRAS18	0	0	0	0	0	0	0	0	0	0	0	0	0.063211	0	0	0
LITCHI011232.m1	LcGRAS19	0.091598	0	0	0	0	0	0	0	0.181885	0.066532	0.05617	0.051965	0	0.028284	0	0
LITCHI011340.m1	LcGRAS20	24.9281	25.3429	33.9	29.4864	49.6427	75.8628	52.4803	42.0122	38.9832	43.1686	107.84	75.6815	33.6755	33.6775	35.1438	37.9864
LITCHI011609.m1	LcGRAS21	0	0	0	0	0	0	0	0	0	0	0	0.030858	0	0	0	0
LITCHI029754.m1	LcGRAS22	19.6789	11.4305	10.3376	11.6479	144.569	143.736	8.12091	8.54241	53.5373	60.4535	110.406	202.691	6.15837	7.31151	5.92835	5.03441
LITCHI022578.m1	LcGRAS23	0	0	0	0	0	0	0	0	0	0	0	0	0	0	0	0
LITCHI022801.m5	LcGRAS24	5.94086	12.7362	15.698	15.1642	8.13694	16.1048	4.155	9.97394	14.0106	6.8991	4.36352	7.83611	7.83556	7.4448	3.64809	7.16845
LITCHI022960.m1	LcGRAS25	20.3578	18.2983	12.682	13.4287	7.76259	8.00207	3.0448	3.30594	16.1864	19.4156	7.7406	15.1311	11.2664	13.0203	16.8207	19.1184
LITCHI006642.m2	LcGRAS26	28.8932	26.1673	21.7378	23.9876	21.9529	17.9065	20.3425	22.8225	23.6406	20.6712	15.7975	26.6594	12.8568	16.013	13.921	11.8851
LITCHI006672.m1	LcGRAS27	0.948883	0.707867	1.17099	0.929975	1.46588	1.86958	3.28604	4.49653	1.06375	1.39469	0.835144	0.884139	1.38247	1.29918	2.1032	1.38457
LITCHI007025.m1	LcGRAS28	0.280294	0.193876	0.201656	0.015923	0.042119	0.092275	0.016084	0.015619	0.150266	0.250637	0.188041	0.144186	1.43301	1.26862	0.835878	1.23622
LITCHI007066.m1	LcGRAS29	57.1185	49.7201	23.1061	31.4589	15.5444	4.69095	10.5877	11.038	25.9943	26.3004	4.92558	8.32708	9.26809	10.3396	8.50169	5.47315
LITCHI007611.m1	LcGRAS30	0	0	0	0	0	0	0	0	0	0	0	0	0	0	0	0.019753
LITCHI020786.m1	LcGRAS31	0	0	0	0	0	0	0	0	0	0	0	0.016681	0	0	0	0
LITCHI021190.m1	LcGRAS32	9.58497	9.38424	2.77089	2.62156	1.49738	0.309983	2.40465	1.87574	1.43297	0.735207	0.104779	0.183982	0	0.044284	0	0
LITCHI0249291.m1	LcGRAS33	13.4158	12.4495	14.713	17.293	10.2159	19.633	18.4644	17.6599	19.892	20.7472	35.6593	18.8087	14.2985	12.2973	11.9829	11.3716
LITCHI0249292.m1	LcGRAS34	13.0973	12.9448	17.1538	18.02	26.8521	52.6021	16.408	15.6421	26.2666	23.7346	89.0688	63.8991	18.6357	17.2161	14.8032	15.1701
LITCHI0249301.m1	LcGRAS35	0.471262	0.33767	0.636357	0.327044	0.053302	0.533975	0.304199	0.340287	0.81762	1.01026	0.900644	0.782321	1.457	1.39144	1.23788	0.824494
LITCHI0249302.m1	LcGRAS36	0.072905	0.04742	0.530652	0.075083	0.108215	0.08142	0.172515	0.096071	0.071952	0.102644	0.497267	0.151919	0.022322	0.418124	0.046417	0.020649
LITCHI0249303.m1	LcGRAS37	0.112714	0.78884	0.034831	0.749142	0.189796	1.53551	0.085883	0	1.84726	0.667458	78.0068	15.8167	0.247762	0.372498	0.283524	0.504627
LITCHI024932.m1	LcGRAS38	0.114753	0.064578	0.033384	0.046216	0.952101	3.97142	0.050797	0.088628	1.60761	1.55963	4.81924	4.4288	0.05861	0.082057	0.06342	0.091741
LITCHI025174.m1	LcGRAS39	0.131396	0.238043	0	0.023846	0	0.115927	0	0.037004	0.141642	0.09854	0	0.107633	0	0.108359	0.042729	0.058241
LITCHI004487.m3	LcGRAS40	4.84092	4.31676	5.68044	4.73985	3.12137	3.54704	5.18865	4.16427	0.867498	2.19672	0.62094	0.850539	2.25374	1.81592	4.87569	4.8837
LITCHI005812.m1	LcGRAS41	97.6895	84.3687	109.666	105.429	41.9373	56.0692	87.8758	97.3531	77.6901	63.0986	54.6945	48.6865	99.1621	86.4874	101.131	102.54
LITCHI018130.m1	LcGRAS42	0.023642	0.042458	0.039406	0.018785	0.321442	0.205298	0.151544	0.142666	0.197402	0.148932	0.395994	0.288875	0.06078	0	0.275327	0.038053
LITCHI018131.m1	LcGRAS43	0	0	0	0	0	0	0	0	0	0	0	0	0	0	0	0
LITCHI018389.m1	LcGRAS44	10.5257	9.07717	6.24343	6.78897	4.38316	3.64438	6.04379	5.7242	8.99727	8.74708	3.60258	6.50763	6.41784	7.85635	6.01486	6.44285
LITCHI018392.m1	LcGRAS45	2.99536	2.54182	1.59103	2.09738	1.3557	0.926523	1.83598	1.54552	2.68255	2.57436	0.89542	1.65842	1.92716	2.34985	1.77649	2.04995
LITCHI019205.m1	LcGRAS46	5.28179	5.1053	3.5535	3.35059	5.07217	5.61334	2.19279	2.72782	6.39873	4.311	8.33493	4.63663	1.17417	1.54293	2.34049	1.49874
LITCHI019380.m1	LcGRAS47	0	0.063936	0	0	0	0	0	0	0.024253	0	0	0	0	0.125907	0.185556	0.25038
LITCHI019662.m1	LcGRAS48	4.02043	3.37189	1.1101	1.1568	0.44627	0.681542	0.078314	0.120183	4.75469	5.17514	1.1349	0.868168	32.066	18.0661	51.0801	69.8055

## Sheet: Table S6
Table S6 Information of differentially experssed LcGRAS genes
N1vsY1
Gene name	Gene ID	baseMean	log2FoldChange	lfcSE	stat	pvalue	padj
LcGRAS1	LITCHI014380.m1	109.209	1.78417	0.431686	4.13302	3.58021e-05	0.00022022
LcGRAS4	LITCHI013336.m1	2471.01	-1.47815	0.249651	-5.92087	3.20234e-09	4.31852e-08
LcGRAS6	LITCHI013790.m1	1760.45	-1.33606	0.146661	-9.10988	8.24694e-20	4.0526e-18
LcGRAS22	LITCHI029754.m1	2886.52	-1.87217	0.257986	-7.25687	3.96156e-13	9.52436e-12
LcGRAS29	LITCHI007066.m1	2694.65	1.03045	0.149769	6.88024	5.97518e-12	1.24047e-10
LcGRAS32	LITCHI021190.m1	504.838	3.10862	0.348624	8.91682	4.79885e-19	2.17642e-17
LcGRAS38	LITCHI024932.m1	81.864	-4.10351	0.583748	-7.02958	2.07153e-12	4.55431e-11
LcGRAS40	LITCHI004487.m3	505.06	1.52081	0.392719	3.87251	0.000107722	0.000587308
N2vsY2
Gene name	Gene ID	baseMean	log2FoldChange	lfcSE	stat	pvalue	padj
LcGRAS4	LITCHI013336.m1	6219.74	-4.4498	1.42108	-3.13127	0.0017405	0.00876119
LcGRAS6	LITCHI013790.m1	2232.57	-2.48851	0.239512	-10.3899	2.75575e-25	2.18771e-23
LcGRAS20	LITCHI011340.m1	5284.04	-1.81528	0.343514	-5.28445	1.26083e-07	1.78113e-06
LcGRAS22	LITCHI029754.m1	7084	-4.05626	0.324115	-12.5149	6.1905e-36	8.56265e-34
LcGRAS24	LITCHI022801.m5	1960.35	1.10178	0.310633	3.54689	0.000389806	0.00243294
LcGRAS29	LITCHI007066.m1	1089.99	1.81226	0.355215	5.10186	3.36328e-07	4.41633e-06
LcGRAS32	LITCHI021190.m1	125.542	3.95177	0.512082	7.71706	1.19047e-14	4.32907e-13
LcGRAS34	LITCHI0249292.m1	5574.11	-2.39885	0.33289	-7.20613	5.75649e-13	1.69212e-11
LcGRAS37	LITCHI0249303.m1	2378.04	-7.18938	1.80493	-3.9832	6.79949e-05	0.000528079
LcGRAS38	LITCHI024932.m1	250.058	-6.97978	0.616369	-11.324	9.97779e-30	1.00879e-27
LcGRAS40	LITCHI004487.m3	462.97	2.47006	0.29191	8.46171	2.63475e-17	1.22734e-15
LcGRAS42	LITCHI018130.m1	20.3779	-3.85706	1.126	-3.42545	0.00061378	0.00361785
N3vsY3
Gene name	Gene ID	baseMean	log2FoldChange	lfcSE	stat	pvalue	padj
LcGRAS4	LITCHI013336.m1	11660.9	4.90808	0.186285	26.3472	5.52713e-153	1.12703e-149
LcGRAS15	LITCHI008177.m1	2424.22	-1.3434	0.219789	-6.11224	9.82401e-10	1.5377e-08
LcGRAS20	LITCHI011340.m1	3754.81	1.10193	0.257338	4.28204	1.85189e-05	0.000139202
LcGRAS22	LITCHI029754.m1	6054.61	4.62426	0.17717	26.1007	3.58018e-150	6.69195e-147
LcGRAS28	LITCHI007025.m1	73.4865	-4.04992	0.676462	-5.98691	2.13867e-09	3.21302e-08
LcGRAS32	LITCHI021190.m1	45.0549	5.57781	1.36709	4.08005	4.50257e-05	0.000310747
LcGRAS34	LITCHI0249292.m1	3084.7	1.35095	0.339349	3.98102	6.86214e-05	0.000450843
LcGRAS38	LITCHI024932.m1	124.639	5.24953	0.84445	6.21651	5.08328e-10	8.28619e-09
LcGRAS46	LITCHI019205.m1	328.781	2.17551	0.308827	7.04441	1.86251e-12	3.97869e-11
LcGRAS48	LITCHI019662.m1	1892.32	-5.25999	0.369822	-14.223	6.59422e-46	9.86056e-44
N4vsY4
Gene name	Gene ID	baseMean	log2FoldChange	lfcSE	stat	pvalue	padj
LcGRAS5	LITCHI013487.m1	35.8878	2.64055	0.753245	3.50556	0.000455644	0.00236497
LcGRAS15	LITCHI008177.m1	2638.98	-1.01281	0.158233	-6.40078	1.54581e-10	2.67672e-09
LcGRAS25	LITCHI022960.m1	1987.19	-2.52217	0.179676	-14.0373	9.20974e-45	1.75969e-42
LcGRAS27	LITCHI006672.m1	340.937	1.14013	0.361138	3.15706	0.00159367	0.00707298
LcGRAS28	LITCHI007025.m1	64.7078	-5.74127	0.874023	-6.56879	5.0725e-11	9.46543e-10
LcGRAS32	LITCHI021190.m1	105.225	10.1017	1.52099	6.6415	3.10513e-11	5.93801e-10
LcGRAS48	LITCHI019662.m1	5300.02	-9.23178	0.328581	-28.0959	1.09891e-173	4.09435e-170

## Sheet: Table S7
Table S7 Specific primers of 48 LcGRAS genes used for qPCR in this study
Genes		Primer Sequnce (5' to 3')	Length (nt)
LcGRAS1	Forward	GTAATGGTGGTCGCTGAAGT	20
	Reverse	TTCCTTTCCTCTCCCTCAT	19
LcGRAS2	Forward	AGACGGAGAAACCAAACTTC	20
	Reverse	AAAGGGAACACCCATCAAC	19
LcGRAS3	Forward	GGCTCGGTCTGTGAATA	17
	Reverse	AACCCAAAACCATCTCC	17
LcGRAS4	Forward	TCATCTTATTCATCCGTCCCT	21
	Reverse	TATGCTGCTCCTGGCTGTC	19
LcGRAS5	Forward	CATTGGACCACTACTCGG	18
	Reverse	AAGCCTGAACTTCTAAGCATC	21
LcGRAS6	Forward	ACCAGTCAGCGGTTCTT	17
	Reverse	TGCTCTTCACCAGGGAG	17
LcGRAS7	Forward	TTATGGAGGGCAGTGGG	18
	Reverse	AGGAAGGGTTGGTGGGT	18
LcGRAS8	Forward	ACCAACCTCTTCCTCAACAC	20
	Reverse	CCCAGTCTTCCATTACCAAC	20
LcGRAS9	Forward	GTTGTCAGGGCCTTCTAG	18
	Reverse	GTTGCTCATCAGGTGGTC	18
LcGRAS10	Forward	GTTCGCTCACTTCACTTCC	19
	Reverse	GTTCCCATCCCTGTCATT	18
LcGRAS11	Forward	GTTGGAGGGTGCTGATAGA	19
	Reverse	GAAAGCGAATGAATTGGTG	19
LcGRAS12	Forward	GGTCGTTTACTATTTCGCTGA	21
	Reverse	CGTTTATGGTTTGGATTGCT	20
LcGRAS13	Forward	ATGGTAGTGCTTGGTTTGGT	20
	Reverse	TTCCTTGCTCACAGTTGATT	20
LcGRAS14	Forward	AAGGCAGATGGGCAGAG	17
	Reverse	GAGGAGGTTGATGAAGAAGC	20
LcGRAS15	Forward	GAGTTTCGTGGGTTTGTTG	19
	Reverse	GTTGTGGTTCGCTTCTTGTT	20
LcGRAS16	Forward	ACAGACGGTGATAGAACTGG	20
	Reverse	AGCGTGTTGCTGAGTGAATA	20
LcGRAS17	Forward	CAAGGAACAGCCCTCAAA	18
	Reverse	TGCCCAAAGTGTAACCATC	19
LcGRAS18	Forward	ATGATTGACGAAGGTGGATT	20
	Reverse	CCAGTTCACGGCTCTTATTC	20
LcGRAS19	Forward	TAAACCCTGCTGGAGTC	17
	Reverse	GAGCCGAACCAATACC	16
LcGRAS20	Forward	GCCATTCCACGACTCACC	18
	Reverse	CAGCAGCACAATCTATAAGC	20
LcGRAS21	Forward	AGAGGCTCGGCATAGAG	17
	Reverse	ATGGGTGGTCCTGATTT	17
LcGRAS22	Forward	ACAATGACACAAGGCTCAAA	20
	Reverse	CGCAATAAAGAAGCACCTG	19
LcGRAS23	Forward	AGCCGATGTAGCAGCACTA	19
	Reverse	TCAGCACAAGCAATGAGAAG	20
LcGRAS24	Forward	AAGCCAAAGTCCACCCA	17
	Reverse	ATCAACTCCAACCCACC	17
LcGRAS25	Forward	GCAAGAACTAAACGAAACAGG	21
	Reverse	GTCTCTGAATGCTCCTCCAT	20
LcGRAS26	Forward	TCCAGCCGATTCTAACA	17
	Reverse	ACCAAGCGTGACGATAA	17
LcGRAS27	Forward	CCTCCTTGAGTCGTTGGAT	19
	Reverse	GTCTTTGATGAGCCTGGTTT	20
LcGRAS28	Forward	CGCCCAGCAAATCTTAT	17
	Reverse	GGCAGCACGAGCAATCA	17
LcGRAS29	Forward	GCTCGCTTACTACTTTCTT	19
	Reverse	GTTGGTTTCGCCTTCA	16
LcGRAS30	Forward	GCCCTCCACTATTACACTGC	20
	Reverse	ATTGGCTTGAGAGATGTTCC	20
LcGRAS31	Forward	ACAAGCAACAACAGCCTACA	20
	Reverse	TGACACCACACGGTTTAGAT	20
LcGRAS32	Forward	GCCTTCTTGTAGACCACC	18
	Reverse	TTATCACCAAAGCCTCATC	19
LcGRAS33	Forward	GTAACACCTGAACGGGACT	19
	Reverse	GGTTGATCGGGAGAATAAG	19
LcGRAS34	Forward	GGAAAGAAGGAAACAGTGGA	20
	Reverse	TGAGCAAAGGAAGTGAAGAA	20
LcGRAS35	Forward	GCATAGGAAGCGAGGTAT	18
	Reverse	TGTTGCGAGACACTGAAT	18
LcGRAS36	Forward	TGAAACTGTGGATTTGTGGA	20
	Reverse	TAAGAAAGGCAGGCGAATAG	20
LcGRAS37	Forward	AAGAACCTGCCTGATGACAC	20
	Reverse	GACACGGTAGCCTCAAACAT	20
LcGRAS38	Forward	CTTTCTTTCTCCCACGATT	19
	Reverse	CTCACAGGCGATAACATTC	19
LcGRAS39	Forward	GGATTTGGGTCCTGCTTT	18
	Reverse	CGAGTGCCCTACTTTGCT	18
LcGRAS40	Forward	TGCTATGTCTGGTTGTGAGG	20
	Reverse	GGGATGGTATTGGTATTGGA	20
LcGRAS41	Forward	CAACTCGTTCGGTCGTG	17
	Reverse	GGGTAGAGCCCGTAAAT	17
LcGRAS42	Forward	CAGTTTCGAGGAGACCA	17
	Reverse	GTGGTCGTCGTAGTGAAG	18
LcGRAS43	Forward	GCTCTTGTTTCGGGTCATT	19
	Reverse	TTCCCTCATTTCCCTCCAC	19
LcGRAS44	Forward	TGCTCCCTTCTTTGTCACCC	20
	Reverse	ACGGATTTGCCACTGCTTGT	20
LcGRAS45	Forward	TTCAAAGGGAGGGACTA	17
	Reverse	GCTGCCTGCTTGCTACT	17
LcGRAS46	Forward	GGGTGAAGTGAAAGTGGAGA	20
	Reverse	AAGCAGAGGCAGTCAACAA	19
LcGRAS47	Forward	CATTGGCTTTCATTTCAG	18
	Reverse	ACTAACCGATTTAGATTGTG	20
LcGRAS48	Forward	AATCTGGAATCTGGGCTTG	19
	Reverse	GCGAGGAGTGTTCTTGTTCT	20
LcEF-1α	Forward	CGTGGATTCGTCGCATCTAAC	21
	Reverse	CCGCCTGTCAATCTTGGTCAT	21
LcGAPDH	Forward	GATACAGTTCCCGTGTTGTTGAC	23
	Reverse	CATAAAGACACATAACACCACACTC	25
